# Supplementary material for: Diosmetin Modulates EMT-Associated Plasticity and Fibroblast-Activation Markers in Parallel Breast Cancer In Vitro Models
Source: Molecules. 2026 Jun 16;31(12):2111. doi: 10.3390/molecules31122111 (PMC13304686; doi:10.3390/molecules31122111)
Supplement: Supplementary file 1 [file molecules-31-02111-s001.zip]

Archive with 1 entries (1 files):
- molecules-4321241-supplementary.pdf
